# Supplementary material for: Pparγ1 Facilitates ErbB2-Mammary Adenocarcinoma in Mice
Source: Cancers (Basel). 2021 Apr 30;13(9):2171. doi: 10.3390/cancers13092171 (PMC8125290; doi:10.3390/cancers13092171)
Supplement: Supplementary file 1 [file cancers-13-02171-s001.zip]

Archive with 1 entries (1 files):
- cancers-1168948 - supplementary materials.pdf
